# Supplementary material for: Proteome Analysis of Subsarcolemmal Cardiomyocyte Mitochondria: A Comparison of Different Analytical Platforms
Source: Int J Mol Sci. 2014 May 26;15(6):9285–301. doi: 10.3390/ijms15069285 (PMC4100094; doi:10.3390/ijms15069285)
Supplement: Supplementary File 1 — Supplementary Materials (ZIP, 1080 KB) [file ijms-15-09285-s001.zip]

Archive with 2 entries (2 files):
- ijms-54611-Figure S1 for publication.pdf
- ijms-54611-Tables S1-S5 for publication.xlsx
